# Supplementary material for: Altered Metabolism in Knockdown Lines of Two HXXXD/BAHD Acyltransferases During Wound Healing in Potato Tubers
Source: Plants (Basel). 2024 Oct 26;13(21):2995. doi: 10.3390/plants13212995 (PMC11548462; doi:10.3390/plants13212995)
Supplement: Supplementary file 1 [file plants-13-02995-s001.zip]

Archive with 1 entries (1 files):
- plants-3257296-supplementary.pdf
